# Supplementary material for: Intravenous infusion of rocuronium bromide prolongs emergence from propofol anesthesia in rats
Source: PLoS One. 2021 Feb 11;16(2):e0246858. doi: 10.1371/journal.pone.0246858 (PMC7877640; doi:10.1371/journal.pone.0246858)
Supplement: S1 File — (XLSX) [file pone.0246858.s001.xlsx]

## Sheet: Emergence
		Body Weight (g)	Time to emergence (sec)			Body Weight (g)	Time to emergence (sec)			Body Weight (g)	Time to emergence (sec)
	RB250	298	308		RB500	301	660		RB1000	289	610
	RB250	292	230		RB500	292	696		RB1000	284	875
	RB250	315	368		RB500	280	426		RB1000	277	770
	RB250	296	310		RB500	304	520		RB1000	292	275
	RB250	282	430		RB500	301	434		RB1000	290	775
	RB250	305	430		RB500	285	370		RB1000	286	520
		Body Weight (g)	Time to emergence (sec)			Body Weight (g)	Time to emergence (sec)
	NS	299	204		Sug	304	350
	NS	296	165		Sug	322	275
	NS	290	370		Sug	330	305
	NS	286	190		Sug	288	320
	NS	285	345		Sug	293	245
	NS	307	160		Sug	283	183
