# Supplementary material for: Intravenous infusion of rocuronium bromide prolongs emergence from propofol anesthesia in rats
Source: PLoS One. 2021 Feb 11;16(2):e0246858. doi: 10.1371/journal.pone.0246858 (PMC7877640; doi:10.1371/journal.pone.0246858)
Supplement: S2 File — (XLSX) [file pone.0246858.s002.xlsx]

## Sheet: Recovery
		Body Weight (g)	Time to recovery (sec)
	RB1000	300	131
	RB1000	298	109
	RB1000	295	107
	RB1000	288	76
	RB1000	283	88
	RB1000	295	81
