# Supplementary material for: Intravenous infusion of rocuronium bromide prolongs emergence from propofol anesthesia in rats
Source: PLoS One. 2021 Feb 11;16(2):e0246858. doi: 10.1371/journal.pone.0246858 (PMC7877640; doi:10.1371/journal.pone.0246858)
Supplement: S3 File — (XLSX) [file pone.0246858.s003.xlsx]

## Sheet: MAP&HR
Mean arterial pressure (mmHg)												Mean arterial pressure (mmHg)
	Body Weight (g)	Time after initiating propofol infusion (min)											Body Weight (g)	Time after initiating propofol infusion (min)
		0	1	3	5	10	20	30	45	60				0	1	3	5	10	20	30	45	60
RB1000	292	120	54	81	105	125	127	147	133	111		NS	298	150	56	114	141	161	163	161	163	171
RB1000	287	130	53	72	118	134	154	165	164	164		NS	294	120	49	62	90	127	143	159	165	158
RB1000	292	121	58	76	104	127	152	162	173	170		NS	287	154	49	101	138	166	164	159	161	160
RB1000	300	116	65	120	145	144	153	145	129	118		NS	284	129	66	119	149	157	161	136	162	164
RB1000	295	126	79	102	123	131	140	163	175	179		NS	291	114	60	69	92	117	130	135	151	153
RB1000	281	114	77	110	124	144	148	160	158	165		NS	288	123	63	86	116	128	147	154	164	165
Heart rate (bpm)												Heart rate (bpm)
	Body Weight (g)	Time after initiating propofol infusion (min)											Body Weight (g)	Time after initiating propofol infusion (min)
		0	1	3	5	10	20	30	45	60				0	1	3	5	10	20	30	45	60
RB1000	292	347	324	337	345	369	397	423	404	361		NS	298	376	258	327	353	395	421	425	423	430
RB1000	287	409	324	368	395	382	402	429	427	450		NS	294	394	331	351	365	383	416	441	450	426
RB1000	292	395	341	351	369	392	432	445	447	439		NS	287	448	316	444	463	485	494	486	480	486
RB1000	300	403	357	408	424	433	452	445	431	407		NS	284	325	237	302	320	381	414	335	346	370
RB1000	295	386	359	372	389	371	399	428	430	447		NS	291	404	315	313	349	392	426	436	442	437
RB1000	281	342	309	317	331	330	347	410	406	442		NS	288	385	332	349	374	429	457	462	455	456
