# Supplementary material for: Intravenous infusion of rocuronium bromide prolongs emergence from propofol anesthesia in rats
Source: PLoS One. 2021 Feb 11;16(2):e0246858. doi: 10.1371/journal.pone.0246858 (PMC7877640; doi:10.1371/journal.pone.0246858)
Supplement: S4 File — (XLSX) [file pone.0246858.s004.xlsx]

## Sheet: BGA
	PaO2 (mmHg)						PaO2 (mmHg)
		Body Weight (g)	Timing					Body Weight (g)	Timing
			Pre	Infusion	Post				Pre	Infusion	Post
	RB1000	292	453	393	446		NS	298	354	402	493
	RB1000	287	284	332	461		NS	294	404	367	447
	RB1000	292	485	446	516		NS	287	528	468	508
	RB1000	300	538	490	520		NS	284	465	489	541
	RB1000	295	487	501	552		NS	291	479	444	494
	RB1000	281	548	546	479		NS	288	474	425	520
	PaCO2 (mmHg)						PaCO2 (mmHg)
		Body Weight (g)	Timing					Body Weight (g)	Timing
			Pre	Infusion	Post				Pre	Infusion	Post
	RB1000	292	43.5	43.3	43.9		NS	298	41.2	43.2	44.7
	RB1000	287	38.8	43.6	39.7		NS	294	36.1	45.6	47.8
	RB1000	292	40.5	41.2	46.7		NS	287	40.5	45.1	45.3
	RB1000	300	40.8	45.1	45.7		NS	284	38.9	41.8	42.1
	RB1000	295	41.4	41.7	43.3		NS	291	43.9	43.1	44.1
	RB1000	281	40.1	45.1	45.9		NS	288	41.8	42.2	43.3
	pH						pH
		Body Weight (g)	Timing					Body Weight (g)	Timing
			Pre	Infusion	Post				Pre	Infusion	Post
	RB1000	292	7.464	7.456	7.482		NS	298	7.448	7.482	7.455
	RB1000	287	7.448	7.38	7.441		NS	294	7.455	7.437	7.402
	RB1000	292	7.48	7.471	7.455		NS	287	7.451	7.436	7.434
	RB1000	300	7.471	7.455	7.45		NS	284	7.484	7.518	7.483
	RB1000	295	7.508	7.504	7.51		NS	291	7.463	7.502	7.505
	RB1000	281	7.509	7.466	7.461		NS	288	7.473	7.506	7.47
